# Supplementary material for: Viruses hijack FPN1 to disrupt iron withholding and suppress host defense
Source: Nat Commun. 2025 Jul 1;16:5912. doi: 10.1038/s41467-025-60031-w (PMC12216596; doi:10.1038/s41467-025-60031-w)
Supplement: Supplementary file 4 — Source Data [file 41467_2025_60031_MOESM4_ESM.xlsx]

## Sheet: Figure-1
	a			HSV-1						b			VSV
			0	1008264	1055790	1019458						0	1823381	2138284	2265372
			1	981987	983944	926545						1	1596582	1637360	1580696
			2	958941	970483	948517						2	1353501	1295927	1277995
			4	951919	931959	943664						4	1210645	1171000	1164970
			8	816785	814491	842992						8	1209329	1224891	1177602
			12	752252	780496	790210						12	922357	933224	953891
	c			IFN-β						d		VSV			HSV-1			IFNβ
			0	672933	643441	681722					0	0.591585	0.610869	0.617297	0.591585	0.598656	0.614726	0.591585	0.520875	0.649438
			1	627741	645162	637330					1	0.760645	0.767074	0.771573	0.786358	0.783144	0.786358	0.726576	0.694435	0.726576
			2	811164	754536	770342					2	0.810142	0.816571	0.824284	0.96249	0.94192	0.909136	0.655866	0.585157	0.598013
			4	813112	820119	805612					4	1.56224	1.56224	1.49796	1.29868	1.81294	1.62009	0.623726	0.630154	0.636582
			8	672947	691016	660245					8	2.41076	2.67431	2.48789	3.81852	3.67711	3.86352	0.733004	0.649438	0.655866
			12	787703	756779	771994					12	0.655866	0.630154	0.598013	0.655866	0.630154	0.598013	0.604441	0.565872	0.5723
	g		US			HSV-1			VSV
			19	18	20	8	5	4	12	7	6
			0.000562004			0.00537044
			***			**
	h			VSV			HSV-1			IFNβ
			0	16354	15983	16408	16957	17013	16735	15569	15518	16408
			1	10063	11111	11811	14488	15216	14775	15691	15569	15067
			2	9354	9873	8755	12517	13226	12721	15018	15983	15166
			4	8965	8838	8950	8299	8325	8044	15723	15569	15363
			8	8950	7821	6170	7797	7969	8094	15216	15067	14823
			12	9384	9748	9534	12041	12003	12558	15366	14969	15216
				US			HSV-1			VSV
	l		WT	36125	35159	36248	54195	59652	59245	48081	47591	49414
			CKO	49923	50610	49923	49918	48577	48577	49923	49583	49077
				0.000257601				4.13999e-05
				***				***
				0.0880426				0.136635
				ns				ns
	m			US			HSV-1			VSV
			WT	0.318484	0.357053	0.2992	2.43043	3.06682	4.60958	1.97695	1.88053	1.81303
			CKO	1.40806	1.35021	1.83232	1.56234	1.56234	1.72625	2.12159	1.34056	1.96731
				0.00928377				6.46273e-06
				**				***
				0.619544				0.379168
				ns				ns

## Sheet: Figure-2
					US			HSV-1
		a		0	1	1	1	1	1	1
				4	0.667142	0.651633	0.641905	0.356709	0.348928	0.314929	2.92861e-05	***
				8	0.668294	0.664349	0.647834	0.421888	0.431984	0.39819	3.31104e-05	***
		b			US			VSV
				0	1	1	1	1	1	1
				4	0.632701	0.642717	0.642538	0.458677	0.466749	0.469299	2.90062e-06	***
				8	0.517023	0.52671	0.526348	0.270827	0.266531	0.267858	1.92937e-07	***
		g			US			HSV-1
				0	1	1	1	1	1	1
				4	0.684328	0.675374	0.677551	0.996251	1.02058	1.00133	2.02173e-06	***
				8	0.563214	0.58849	0.561351	0.798113	0.81348	0.81144	1.88349e-05	***

## Sheet: Figure-3
	a			Mock			Fe2+
			HSV-1	1666.67	1166.67	1833.33	6666.67	6666.67	6666.67		1.40104e-05	***
				Mock			Fe2+
	b		VSV	233333	326667	401333	840000	653333	1400000		0.0485385	*
	c		HSV-IFNβ	Mock	0.756757	0.756757	1.02703				2.74729e-05	***
				-	131.703	134.027	134.838
				1Fe2+	97.7568	99.4865	91.5135
				5Fe2+	76.1622	83.8919	83.4865
				10Fe2+	64.1892	68.027	69.7027
				20Fe2+	60.1081	58	55.3243
	d		VSV-IFNβ
				Mock	2.13514	1.78378	1.51351				0.00276053	**
				-	88.027	86.8649	89.1892
				1Fe2+	80.7297	78.2973	82.4595
				5Fe2+	72.7027	64.7567	82.6216
				10Fe2+	49	52.8649	61.3784
				20Fe2+	51.5946	51.3243	65.5135
	g			DMSO			DFO
			US	9.67568	6.97297	6.43243	9.67568	9.40541	9.67568
			HSV-1	65.8919	64.5405	65.8919	200.487	198.595	205.351		3.16411e-07	***
			VSV	91.5676	90.4865	88.3243	156.162	152.919	159.135		5.38016e-06	***
	j			Mock			Fe2+
			US	1.65461	1.88255	1.3905	3.75065	3.73317	3.93468
			HSV-1	392.688	303.078	254.269	23.0229	19.5447	85.4568		0.00393719	**
			VSV	216.459	340.926	247.456	20.0653	22.608	27.164		0.00282612	**
	m			Mock			Fe2+
			US	1.79205	1	1.39738	1.07271	1.76428	1.53004
			HSV-1	89.74	86.369	77.899	198.745	124.991	159.805		0.0239357	*
				Mock			Fe2+
	n		US	2.2736	1.89702	2.81098	1.19324	1.05546	1.57569
			VSV	125.076	179.713	176.082	237.209	321.715	285.341		0.0159259	*
	q			Mock			Fe2+
			US	8.2973	7.89189	8.51351	8.10811	6.97297	7.59459
			ISD	362.135	339.189	334.432	182.162	274.703	258.081		0.0228446	*
			poly(I:C)	280.541	227.162	254.297	208.703	198.973	203.324		0.0324897	*

## Sheet: Figure-4
		a		Mock						Fe2+
			Ctrl	1.08484	1.11777	1.12259	1.15684	1.14502		0.947446	0.988124	0.984601	0.986128	0.96469
			RigI	21.5738	26.14	20.5809	18.1659	15.6081		10.9115	7.17304	7.5088	7.9946	8.64054		0.000221513	***
			MDA5	34.1597	21.9427	47.359	19.7755	22.8206		5.2392	7.92885	6.6528	9.53707	12.282		0.00438639	**
			cGAS+sting	31.0083	46.8297	29.7205	26.5633	36.1885		9.00294	11.2703	10.2082	14.0644	16.6582		0.000440364	***
			MAVS	34.3797	32.5436	20.6219	22.059	19.9288		9.39062	11.1002	13.2759	11.3476	17.8243		0.0047024	**
			TBK1	15.9402	23.2071	16.5339	38.971	37.7072		10.0263	12.0073	12.5791	12.2961	14.9159		0.0239201	*
			IRF3-5D	20.7626	18.4859	13.4265	13.9561	15.2793		6.18995	11.4132	12.5378	14.0075	16.656		0.0949471	ns
		b		Mock						Fe2+
			Ctrl	1.10291	1.03295	0.867588	0.847886	0.82945		0.084246	0.088573	1.14559	1.92024	0.451277
			RigI	72.0675	98.1239	123.124	124.251	82.1555		8.66106	5.43674	4.78249	6.71603	5.60445		2.06964e-05	***
			MDA5	75.1697	100.061	135.098	166.905	59.7934		9.18394	17.2735	16.2299	9.92383	10.5517		0.00131762	**
			cGAS+sting	131.154	79.4505	105.47	87.3488	71.9745		9.14447	9.07656	13.7219	10.3011	9.96356		4.53147e-05	***
			MAVS	99.658	113.537	114.109	152.79	138.921		12.0094	16.8	9.25419	11.6343	7.94362		2.90965e-06	***
			TBK1	92.0036	80.3215	116.052	134.331	73.6951		10.6781	8.12649	15.553	10.8262	14.1264		6.02016e-05	***
			TRIF	173.115	97.3375	141.357	189.989	17.8336		11.0528	9.86416	24.4347	24.2817	23.9689		0.00952002	**
		f		US			HSV-1			Fe2+-HSV-1						2.43005e-06	***
				0.051	0.052	0.052	0.071	0.07	0.07	0.171	0.17	0.17				2.96252e-09	***
		h		Mock			Fe2+
			US	1.29193	1	1.71376	3.28935	2.87463	3.16557
			cGAMP	5230.55	5788.06	5476.55	2610.27	2819.08	3057.26	0.000207021	***

## Sheet: Figure-5
		a		WT			CKO							WT			CKO
			US	8.13514	7.48649	7.18919	8.59459	8.94595	7.40541				US	11.8378	9.67568	12.3784	12.9189	12.6486	12.1081
			HSV-1	161.703	151	157.108	55.8108	73.1351	51.946	0.00018214	***		cGAMP	297.243	292.108	286.703	169.405	186.162	160.757	0.000118552	***
			SeV	157.108	141.216	142.513	51.4595	48.4324	42.7568	6.33895e-05	***		ISD	505.081	476.973	442.649	222.649	228.054	237.514	0.000189073	***
			VSV	121.081	78.7838	99.1081	47.3513	51.5135	57.2162	0.0191492	*		poly(I:C)	222.649	203.189	214.27	113.459	114	115.081	6.20669e-05	***
		b		WT			CKO							WT			CKO
			US	7.30749	0.662436	0.75176	0.908277	0.65078	0.500225				US	1.4408	3.50216	5.64138	1.59929	2.40632	9.21731
			HSV-1	2731.38	3372.26	3629.5	536.563	803.09	687.161	0.000762062	***		CGAMP	247.315	255.234	329.036	108.285	88.5233	122.092	0.00354451	**
			SeV	1146.27	1134.84	1017.98	109.202	212.616	160.605	5.00796e-05	***		ISD	1195.46	1027.03	962.641	128.529	169.805	146.972	0.00020405	***
			VSV	1845.53	1696.62	1774.92	1028.79	950.31	998.436	8.89029e-05	***		poly(I:C)	6056.05	5336.47	4947.48	2527.79	3197.56	2315.66	0.00274215	**
		h
				WT				CKO								WT			CKO
			HSV-1	4800	3600	4800	3600	12000	9600	12000	10800	4.93081e-05	***		VSV	20000	26666.7	23333.3	60000	65000	58333.3	0.00016924	***
		i		WT			CKO
			US	14.5405	14	13.1892	13.7297	14	15.0811
			HSV-1	47.5135	47.5135	42.9189	12.9189	13.7297	15.0811	4.19277e-05	***
			HSV-1-DFO	67.7838	66.4324	67.5135	67.7838	70.4865	71.027	0.0806689	ns
		j		WT			CKO
			US	17.7838	16.1622	16.7027	17.7838	21.5676	17.5135
			VSV	38.054	36.7027	39.946	31.5676	30.4865	30.2162	0.00189224	**
			VSV-DFO	69.1351	61.5676	63.7297	65.3513	66.4324	63.7297	0.887149	ns
		k		WT			CKO
			US	6.49802	0.619854	4.82323	6.54322	2.15846	1.41421
			HSV-1	93.7015	95.0095	84.4485	199.733	177.531	240.839	0.0036478	**
			HSV_DFO	68.1197	64.4452	71.5064	78.249	67.1819	64.8934	0.673972	ns
		l		WT			CKO
			US	1.58008	1.27456	0.417544	1.67018	1.69349	1.81504
			VSV	72214.4	74244.7	66450.9	140480	182812	162491	0.00186362	**
			VSV-DFO	11585.2	13216	13873.1	17805.1	11190.6	17318.2	0.318021	ns
		m		Ctrl						FPN1
			Ctrl	0.869407	1.05508	0.956749	0.993786	0.903036		1.03676	1.03942	0.963908	0.943717	0.95599
			RigI	7.94572	7.18303	6.68482	6.26223	6.73123		54.9129	54.0525	77.1622	45.7788	43.9308		3.84727e-05	***
			MDA5	76.9096	67.409	72.1467	65.6559	74.8566		134.607	194.006	138.882	120.327	91.0551		0.00521563	**
			cGAS+sting	24.4408	27.3727	28.3764	28.49	29.5575		44.9381	59.9774	49.2536	53.2051	56.4476		1.80307e-05	***
			MAVS	87.5178	39.8852	65.7133	92.7602	68.1016		159.154	146.166	116.68	98.8966	119.32		0.00396333	**
			TBK1	33.922	28.6583	39.9457	34.7725	30.4088		125.024	129.512	59.5874	72.4587	44.4868		0.0166391	*
			TRIF	97.0305	108.501	83.7351	141.715	98.569		126.551	205.039	144.361	152.233	174.438		0.0113253	*
			IRF3-5D	62.376	61.8489	86.7649	89.0346	120.978		84.1955	61.6829	89.0046	77.1393	80.5274		0.642856	NS

## Sheet: Figure-6
	a		IFN-β			WT					CKO
					PBS	7	7.27027				0.243243	6.72973
					VSV	527.811	488.892	485.108	550.514	660.784	210.513	289.703	353.216	315.919	545.108	0.0144573	*
			IL-6			WT					CKO
					PBS	0.234677	0.226613				0.417473	0.283065
					VSV	4.89059	5.53306	6.01962	5.28575	4.80188	2.39866	2.55995	3.32607	2.20511	3.27231	4.45227e-05	***
			TNF-α			WT					CKO
					PBS	0.217529	0.205765				0.258706	0.170471
					VSV	11.0822	15.2058	13.4411	15.694	10.6234	3.27047	3.22341	4.50577	4.31165	4.93518	3.06486e-05	***
	b		Lung
				WT												CKO
			PBS	6.56167	2.11878	3.58101	2.05173									7.11841	0.309633	0.001717	0.0807958
			VSV	21.6937	16.3093	20.7345	17.3239	18.0137	13.7597	13.8251	7.9223	4.88462				77.9689	95.0088	74.4447	51.1029	49.4742	59.5614	30.9702	23.2214	24.7337	0.000326949	***
			Spleen
				WT												CKO
			PBS	12.0365	23.4775	17.9957	7.79101	8.46248	7.20147							6.28456	3.26355	1.00474	5.50971	6.33067	6.02164
			VSV	33.3971	35.6578	26.7397	32.6379	46.0971	29.3275	28.4211	15.3344	19.3472				160.019	165.417	98.3425	137.161	156.604	160.993	708.908	539.395	542.602	0.00322833	**
	d		VSV	N=12
				(day)	WT	CKO
				0
				1		1
				2		1
				3		1
				3		1
				4		1
				4		1
				5		1
				5		1
				5	1	1
				6	1	1
				7	1
				8	1
				9
				10	1	1
				11	1	1
				12	0
				12	0
				12	0
				12	0
				12	0
				12	0
	e		IFN-β		WT					CKO
				PBS	5.24324	9.72973				6.35135	8.05405
				HSV-1	99.6216	75.7297	123.54	118.162		42.4324	60.1892	51.1622	39.4054	0.00314806	**
			IL-6		WT					CKO
				PBS	0.038441	0.01129				0.005914	0.007796
				HSV-1	1.55134	3.10914	2.23011	2.99032		1.51774	0.923656	1.3586	1.02392	0.0174312	*
			TNF-α		WT					CKO
				PBS	0.300471	0.194				0.209294	0.216941
				HSV-1	3.38165	4.28929	3.51459	3.57871		1.92635	1.47988	1.45635	1.73165	0.000119675	***
	f		HSV-UL30	Lung
					WT						CKO
				PBS	19.1198	22.9953					13.6238	29.4046
				HSV-1	40.8749	52.2542	29.8129	33.7263			208.319	113.731	372.87	99.1961			0.0450457	*
			HSV-UL30	Spleen
					WT						CKO
				PBS	0.875097	0.628291	0.825893	2.02362	1.17149	0.499571	1.51161	2.01656	2.28551	1.46297	0.625934	2.17459
				HSV-1	10.3851	7.53075	12.0301	3.87512	7.00706	7.74216	23.9676	18.5776	15.9072	35.599	10.9918	34.3062	0.0187585	*
	h
			HSV		N=11
				(day)	WT	CKO
				0
				1		1
				2		1
				3
				4
				5
				6		1
				6		1
				7	1	1
				7	1	1
				7		1
				7	1	1
				8	1	1
				8	1
				8	1
				9	1	1
				10
				11
				12
				13
				14
				15
				16		1
				17
				18
				19
				20	0
				20	0
				20	0
				20	0

## Sheet: Figure-7
		b			DTX3L+/+			DTX3L-/-
				US	1.56757	1.83784	1.2973	1.2973	1.02703	1.56757
				poly(I:C)	113.46	114	115.081	222.649	203.189	214.27		6.20663e-05	***
				SeV	158.054	174.27	161.027	297.243	292.108	286.703		2.59876e-05	***
				VSV	222.649	228.054	237.513	505.081	477.784	442.649		0.000188938	***
		c			DTX3L+/+			DTX3L-/-
				US	2.03756	2.19141	1.35591	7.62807	5.29386	8.61094
				poly(I:C)	241.318	259.626	274.071	554.38	507.18	571.04		0.000179746	***
				SeV	424.934	414.978	326.358	493.768	501.356	487.48		0.028884	*
				VSV	132.602	153.601	187.316	487.828	445.534	482.378		0.000110986	***
		d			DTX3L+/+			DTX3L-/-
			Ifna4	US	0.41012	0.709151	0.959101	3.00396	0.952282	1.54341
				poly(I:C)	6.04025	8.34605	5.82822	14.0589	10.6899	14.8112		0.0127107	*
				SeV	8.38741	9.42739	9.08876	11.2436	14.5725	11.2825		0.0412194	*
				VSV	8.73595	8.544	8.85896	13.2447	13.9991	13.6738		3.16055e-05	***
		g			DTX3L+/+			DTX3L-/-
				US	0.594595	1.67568	0.864865	5.48649	7.64865	2.78378
				VSV	79.5135	76.2703	75.4595	178.432	170.865	142.487		0.00139721	**
				VSV+Fe2+	38.4324	47.6486	51.1351	65.4595	58.973	63.2973		0.0165482	*
					DTX3L+/+			DTX3L-/-
		h		US	6.43243	5.08108	4.54054	3.18919	3.45946	3.72973
				VSV	333.189	350.757	350.486	499.135	615.351	563.189		0.00326991	**
				VSV+Fsi	61.8378	56.973	64.5405	84.8108	95.6216	97.2432		0.00218266	**
		i	IFN-β		Dtx3l+/+							Dtx3l-/-
				PBS	6.81081	0.054054	20.3243					6.54054	14.6486	18.4324
				VSV	58.973	53.2973	52.4865	45.4595	57.3513	43.5676	54.6487	130.324	111.405	115.46	123.838	123.027	87.0811	91.4054	1.15672e-06	***
					Dtx3l+/+							Dtx3l-/-
			IL-6	PBS	0.162097	0.108333						0.11371	0.111022
				VSV	0.508871	0.683602	0.702419	1.05457	0.705108	0.871774	0.882527	2.01156	1.35027	1.18629	1.17823	1.22124	1.18898	1.11371	0.00163986	**
			TNF-α		Dtx3l+/+							Dtx3l-/-
				PBS	0.394	0.182235						0.182235	0.217529
				VSV	2.12929	2.08223	1.57047	1.47635	1.72341	1.42341	1.59988	3.01753	3.00576	2.52341	2.71753	2.65282	2.57047	2.36459	1.60978e-05	***
		j	Spleen
					DTX3L+/+						DTX3L-/-
				PBS	5.70945	3.85639	5.08475				5.15849	8.68998	3.26915
				VSV	242.739	247.076	563.986	120.804	83.3712	447.348	18.9688	54.9776	26.3193	12.1429	17.4752	12.0601	0.00678718	**
		k	Lung
					DTX3L+/+						DTX3L-/-
				PBS	10.7483	13.1717	7.01007	4.88904	10.0949	7.30097	3.03524	2.93715	5.72574	7.41596	6.1016	4.10698
				VSV	37.7652	50.0604	25.915	42.3963	49.9587	21.6911	22.9836	21.8026	7.26886	10.8808	15.965	17.4905	0.00258881	**
		m
				VSV
					(day)	DTX3L+/+	DTX3L-/-
				N=15	0
					1	1
					1	1
					1	1
					2		1
					3	1
					4		1
					5	1
					6	1
					7	1	1
					8	1	1
					8	1
					8	1	1
					8	1	1
					9	1	1
					9	1	1
					9	1	0
					10	1	0
					10		0
					10		0
					10		0
					10		0
					10		0

## Sheet: SP1
	b			PBS			FeHQ
			US	376774	370929	374774	203348	147815	193267			173426	223114	181507		0.0385968	*
			HSV-1	373961	377351	376919	234615	266177	225998			139346	111174	150921
	c		US			VSV
			12431810	11492090	11499940	8936005	8326230	9865977		0.00714127	**
	d		US			HSV-1
			3209475	3104778	4075108	1282099	2357313	2293578		0.0329824	*
	e		US			HSV-1
			2850092	3704038	3176293	2484707	1168554	1462719		0.0307265	*
	f		US			VSV
			217418	205394	200743	13000	99000	68000		0.00448361	**
	g		US			VSV
			150005	162625	141289	89481	89311	91779		0.000610731	***
	j			HSV-1						VSV						IFN-β
			0	12277	12277	12396			0	12237	12517	12041			0	13399	13355	13355
			1	17875	17935	17758	1.16326e-07		1	16035	16274	16274	1.60922e-05		1	13312	12971	12119	0.184302
			2	18233	17817	17935	1.64156e-06		2	16462	16735	16516	1.1728e-05		2	10389	14823	14871	0.995626
			4	28040	20476	20819	0.0119056		4	16571	16680	16901	1.22846e-05		4	11501	15316	10455	0.556905
			8	34568	34568	34335	1.43555e-09		8	20005	19225	19741	1.01961e-05		8	15826	9179	9179	0.423109
			12	14253	18972	17353	0.030504		12	16035	16274	16088	1.57054e-05		12	11548	15723	8838	0.541954

## Sheet: SP2
		c
			DMT1		HSV-1			VSV			IFN-β
				0	11882	11986	12197	10066	10199	10154	8754	8908	8265
				1	12358	12520	12250	10561	10561	10747	8164	7988	8164
				2	12091	12038	11986	10794	11032	10936	8792	8640	8792
				4	12797	12466	12685	10154	10333	10243	8640	8454	8640
				8	12630	12520	12520	10288	10199	10333	8640	8947	8640
				12	12250	12250	11934	11374	11325	11178	9265	9185	9428
		d
			TFR1		HSV-1			VSV			IFN-β
				0	95271	94289	95601	91089	92996	87696	90463	90463	93317
				1	92356	96263	96596	90151	95601	86494	89840	96263	91404
				2	95931	101039	99992	93317	94289	90151	85900	94289	94943
				4	94289	97266	94289	97266	96263	92675	92675	94943	89840
				8	95601	101384	97603	94943	90775	89531	94289	90775	92675
				12	93317	94289	88304	93317	89531	87999	91089	90463	93964
		e
			TFR2		HSV-1			VSV			IFN-β
				0	4767	4683	4753	3838	3638	3526	4781	4767	4683
				1	4455	4534	4455	3733	3546	3628	4781	4795	4823
				2	4190	4289	4202	3722	3754	3864	4838	4574	4669
				4	4390	5073	5103	3853	3897	3842	4683	4615	4753
				8	5058	5134	5103	3831	3897	3943	4781	4838	4838
				12	6400	6439	6518	5149	5353	5402	4983	4969	5467
		f	liver	US				HSV-1
				39384	45945	49374	39333	34618	28722	29896	30058	0.00407168	**
			liver	US					VSV
				8388	7535	9343			4004	3949	3914	0.00103088	**
			spleen	US					HSV-1
				41545	45865	52844			35930	32183	35851	0.0262856	*
			spleen	US					VSV
				56877	61570	62001			39763	36448	42097	0.000869012	***
		l			US			HSV-1
				WT	11528250	11548160	11587640	6753422	6518606	6474163		5.97321e-07
				CKO	6513006	6510957	7181729	7659412	7687769	7865392		0.0125126
		m			US			VSV
				WT	359988	275406	317922	50654	48756	32086		0.000401414
				CKO	102380	163682	123782	145262	110529	59841		0.46451

## Sheet: SP3
	c			DTX3L+/+			DTX3L-/-
				128.821	108.574	96.1781	1.79796	1.37077	0.649563	0.000321304	***
	e			US			VSV
			0	1	1	1	1	1	1
			4	0.684328	0.675374	0.677551	0.996251	1.02058	1.00133	2.02173e-06	***
			8	0.563214	0.58849	0.561351	0.98113	0.9348	0.91144	7.57188e-05	***
				HSV-1			VSV
	f		0	1.79005	1.89211	1.59107	1.59107	1.59107	1.70527
			1	6.77396	7.1602	6.02099	7.56846	8.05564	7.72749
			2	6.6807	6.32033	6.63456	9.12611	9.00047	9.44794
			4	19.0273	16.1113	17.2676	10.126	11.5514	11.1579
			8	18.2522	18.2522	19.4271	18.1261	21.8566	22.3159
			12	12.4666	11.0043	11.3924	23.1029	22.0087	28.84
	p
			US			HSV-1			VSV
		DMSO	1.58827	1.82507	1.83914	10.2512	13.9267	13.7119	10.7567	11.4578	9.61054		0.000804172	***	8.35628e-05	***
		Itacitinib	3.72894	3.59874	3.65394	1.90543	2.07936	1.8298	4.73754	4.24174	4.59323		3.17973e-05	***	0.00473525	**
			US			HSV-1			VSV
		DMSO	0.622374	0.443767	1.48402	10.5146	13.0306	13.813	12.7507	10.7515	11.1454		0.000375116	***	0.000101322	***
		QNZ	6.33242	5.38088	7.63914	6.40273	5.81837	6.62507	5.59436	4.29277	5.62144		0.820691	ns	0.179212	ns
			US			HSV-1			VSV
		Ifnar+/+	5.67317	6.18364	6.54532	12.5372	11.1069	11.0504	30.832	28.1737	31.7709		0.000583223	***	2.61881e-05	***
		Ifnar-/-	1.86594	2.33143	2.01964	2.5264	2.2639	2.29934	2.24648	2.49478	2.24042		0.142704	ns	0.187548	ns
			US			HSV-1			VSV
		DMSO	1.19578	1.14658	1.16572	7.13409	7.59322	5.96924	2.79199	3.30994	3.0686		0.000290461	***	0.000231489	***
		JSH-23	1.74914	1.87092	1.75542	1.78671	1.70653	1.63863	1.60037	1.30578	1.30653		0.236081	ns	0.021488	*

[truncated: 5 more sheets: SP4, SP5, SP6, SP7, SP8]
